# Supplementary material for: Integration of genomics, transcriptomics and metabolomics identifies candidate loci underlying fruit weight in loquat
Source: Hortic Res. 2022 Feb 7;9:uhac037. doi: 10.1093/hr/uhac037 (PMC9071381; doi:10.1093/hr/uhac037)
Supplement: Web_Material_uhac037 [file web_material_uhac037.zip]

Archive with 6 entries (6 files):
- Figure S1.jpg
- Figure S2.jpg
- Figure S3-indel-revision.jpg
- Figure S4-EIN4-revision.jpg
- Figure S5-ARF5-revision.jpg
- Figure S6-revision.jpg
